# Supplementary material for: IL-15 reprogramming compensates for NK cell mitochondrial dysfunction in HIV-1 infection
Source: JCI Insight. 2024 Feb 22;9(4):e173099. doi: 10.1172/jci.insight.173099 (PMC11143930; doi:10.1172/jci.insight.173099)
Supplement: Supporting data values [file jciinsight-9-173099-s081.xlsx]

## Sheet: Figure 1
	Figure 1. Analysis of the basal metabolic profile of NK cells in control (CTR) and HIV-1 positive donors.
	Figure 1B			Figure 1C																	Figure 1D			Figure 1E			Figure 1F			Figure 1G																	Figure 1H
	% of NKG2C+CD57+			ECAR	Time (minutes)	CTR						HIV-1									ECAR basal			ECAR Max			Glycolytic reserve			OCR	Time (minutes)	CTR						HIV-1									OCR basal
	CTR	HIV-1		Basal	1.59407	2.80478	3.03027	2.55262	2.92183	2.68261	3.61869	2.21382	0.056427	3.53557	0.773408	0	0.359511	1.57108	3.17809		CTR	HIV-1		CTR	HIV-1		CTR	HIV-1		Basal	1.59407	28.7557	16.1741	25.2241	23.4181	19.2291	15.3474	16.1351	9.03787	18.5796	6.46955	14.4333	14.4362	28.5452	35.6473		CTR	HIV-1
	28	53			8.17722	2.91018	2.70265	2.65024	3.22573	2.73699	3.93439	2.35791	0.254783	3.63598	0.924261	0	0.342795	1.68935	3.39157		2.83607	2.3121		6.71436	11.3367		3.87829	9.02456			8.17722	29.1075	15.4753	25.4913	20.4456	15.8116	16.1239	15.2753	8.3279	17.7384	6.16589	12.9853	12.0646	25.2855	32.6647		29.2932	15.2749
	14	25			14.7569	2.79326	2.95786	2.92175	3.59049	2.8146	3.84234	2.36456	0.530727	3.8365	0.87146	0.052529	0.489384	1.76785	3.12684		2.89693	0.280646		7.20344	4.0296		4.30651	3.74896			14.7569	30.0163	14.3642	25.4381	19.5922	15.8834	16.2756	14.4144	7.56724	17.3027	4.99232	12.1096	11.6005	24.2181	30.4542		15.3379	8.311
	62	49		Rot/AA	21.337	6.84702	7.91852	7.24859	11.9716	7.99449	9.69649	10.8544	4.07654	13.9521	5.01226	7.74597	2.68696	5.46944	7.78146		2.7082	3.66935		7.61694	15.0665		4.90874	11.3971		Oligomycin	21.337	13.4042	8.75802	11.2054	9.67666	6.80944	7.39608	6.20138	4.65455	4.81094	1.90166	4.50603	2.92381	14.8422	16.6585		25.3845	17.8736
	6	68			27.921	6.18368	7.08317	7.69892	11.8104	6.71078	9.93659	11.3834	3.8625	15.5112	5.31344	8.45865	2.90231	6.12849	7.99664		3.24602	0.856376		12.71	5.04385		9.46394	4.18747			27.921	14.1541	8.39297	10.7929	9.73762	5.5359	6.45792	5.2643	5.67468	3.60002	1.15621	4.90447	3.5623	12.0498	12.2278		21.152	5.87592
	16	34			34.506	7.11237	6.60863	7.9033	14.3478	6.4494	9.51605	11.7722	4.14977	15.7362	4.80584	8.32623	3.23667	6.67582	7.97538		2.74473	0.01751		7.05156	8.17695		4.30683	8.15944			34.506	14.2942	7.92477	10.9984	9.3906	5.03678	6.674	4.88244	6.72306	3.00736	1.59396	5.32981	3.10861	12.1304	12.7331		16.9747	13.1761
	24	46		2-DG	41.1723	1.78222	1.35624	5.73763	1.95204	1.26761	1.72031	0	0.43631	1.21406	0.177678	1.30994	0	1.29337	1.63015		3.79847	0.39723		9.71638	2.94198		5.9179	2.54475		FCCP	41.1723	55.5785	38.3335	23.2993	51.9585	57.6457	27.3209	33.7431	12.7962	26.9828	19.7985	20.689	8.65222	22.486	18.0851		15.9157	12.7005
	11	20			47.76	1.79131	0.334971	0.578712	1.13069	0.668546	1.34318	0	0.227144	0.947506	0.349443	1.1098	0	0.849351	0.995054			1.67609			6.09125			4.41516			47.76	51.7355	32.2726	21.9838	40.043	47.2672	25.9608	28.8962	12.3381	22.6865	15.9382	19.0864	9.65325	18.8983	19.3167			26.0162
	7.4	13			54.3458	1.8674	0.410145	0.327794	1.12071	0.887606	1.16302	0	0.007561	1.13905	0.289516	1.16996	0	0	1.01547			3.23217			7.91783			4.68566			54.3458	52.241	29.7936	22.8176	38.2667	42.3439	26.0999	27.6616	13.2904	21.0532	15.1088	18.5793	9.42054	18.8065	17.7822			32.9221
	14	11																												Rot/AA	61.0087	14.0455	7.60577	11.8189	5.80112	8.40025	7.76522	7.7057	7.48041	0	0	6.80549	5.10196	16.188	8.25314
		13																													67.6034	13.8591	8.48813	13.5269	6.81766	10.2815	7.75702	7.2772	8.3692	0	0	6.661	4.98374	15.7261
		17																													74.1926	13.4782	7.97638	13.9162	6.89329	10.0291	8.05938	7.8868	9.45881	0	0	6.45359	4.89481	16.0398	8.92233
[truncated: 12 more columns]

## Sheet: Figure 2
	Figure 2. Metabolic requirements of NK cells for IFN- production after CD16 activation.
	Figure 2B			Figure 2C									Figure 2D									Figure 2E
	% of CD56dim+IFN-γ+			% of CD56dim+IFN-γ+									% of %CD57+NKG2C-IFN-γ+									% of %CD57+NKG2C+IFN-γ+
	CTR	HIV-1		CTR				HIV-1					CTR				HIV-1					CTR				HIV-1
	9.14	14.68		Oligo		2-DG		Oligo		2-DG			Oligo		2-DG		Oligo		2-DG			Oligo		2-DG		Oligo		2-DG
	14.2	6.75		a-CD16	a-CD16+Oligo	a-CD16	a-CD16+2-DG	a-CD16	a-CD16+Oligo	a-CD16	a-CD16+2-DG		a-CD16	a-CD16+Oligo	a-CD16	a-CD16+2-DG	a-CD16	a-CD16+Oligo	a-CD16	a-CD16+2-DG		a-CD16	a-CD16+Oligo	a-CD16	a-CD16+2-DG	a-CD16	a-CD16+Oligo	a-CD16	a-CD16+2-DG
	11.74	5.02		10.45	4.51	10.45	2.4	14.68	9.38	14.68	5.48		7.87	4.56	7.87	2.1	12	8.7	12	5		10.1	2.75	10.1	3.4	20.7	12	20.7	7.3
	10.63	2.05		14.2	8.67	14.2	2.09	6.75	6.65	6.75	2.05		14.4	9.34	14.4	1.68	8.8	8.9	8.8	2.5		15.5	9.4	15.5	1.91	5.8	6.4	5.8	2.6
	11.18	3.73		12.3	5	12.3	2	5.02	2.42	5.02	0.52		10.6	3.8	10.6	1.5	1.8	1.1	1.8	0		15	6.9	15	2.1	8.2	3.9	8.2	1.3
	11.67	5.3		13.4	10.5	13.4	1.7	2.05	2.55	2.05	0		12.3	9.4	12.3	0	1	1.7	1	0		16.7	12.8	16.7	2.1	7.5	8	7.5	3.4
	19.11	15.73		11.6	9.6	11.6	1.3	3.73	3.43	3.73	0		14	13.7	14	0.5	3.2	4	3.2	0		14.9	11.2	14.9	2.7	7.7	6.4	7.7	0.9
	13.3	6.44		13	10	13	8	5.3	1.4	5.3	0.4		14	10	14	8	5.1	1.1	5.1	0.2		19	14	19	11	8.6	3.6	8.6	2.8
	7.31			19.2	11.3	19.2	5.97	15.73	8.73	15.73	10.73		22.1	12.5	22.1	6.94	12	9	12	10		29.2	19	29.2	8.18	22	15	22	16
				13.4	13.2	13.4	6.56	6.44	1.91	6.44	0.575		18.106	14.706	18.106	8.186	7.87	3.52	7.87	0.19		16.9	17.9	16.9	9.68	9.71	1.9	9.71	0
				7.72	2.84	7.72	0.82						5.53	2.28	5.53	0						18.9	5.64	18.9	0

## Sheet: Figure 3
	Figure 3. Evaluation of NK cell mitochondrial health.
	Figure 3B							Figure 3D			Figure 3E			Figure 3F			Figure 3G			Figure 3H			Figure 3H			Figure 3H
	Ratio of polarised/depolarised mitochondria							No of mitochondrial			mitochondrial area			sphericity			mitochondrial volume			DRP-1 MFI in CD56dim			DRP-1 MFI in canonical NK cells			DRP-1 MFI in adaptive NK cells
	CD56dim		Canonical NK cells		Adaptive NK cells			CMV	HIV		CMV	HIV		CMV	HIV		CMV	HIV		CTR	HIV-1		CTR	HIV-1		CTR	HIV-1
	CTR	HIV-1	CTR	HIV-1	CTR	HIV-1		10	9		10.2813	0.64144		0.70571	0.85279		1.08465	0.04591		1462.09	1269.13		1510.91	1200.04		1465.53	1321.31
	0.89	0.22	0.84	0.27	1.1	0.3		10	23		9.56646	5.46113		0.68563	0.65878		1.75032	0.79283		1056.35	1666.22		1048.09	1701.56		1060.03	1702.13
	0.58	0.3	0.61	0.32	0.9	0.36		7	7		14.0062	0.48983		0.72305	0.84924		1.52946	0.04421		701.78	1511.94		700.02	1510.64		787.34	1541.38
	0.38	0.25	0.44	0.32	0.49	0.39		13	9		8.71316	1.02961		0.63134	0.85537		3.88527	0.11628		1023.5	1188.66		1070.91	1188.27		1019.21	1227.47
	0.72	0.58	0.81	0.5	0.83	0.72		6	13		13.6228	1.01963		0.73055	0.78829		3.3669	0.08327		898.17	1872.64		885.93	1913.64		999.47	1897.84
	1.83	0.48	2.3	0.67	2.3	0.58		9	22		6.13529	3.8277		0.65685	0.75436		3.98147	0.48994
	1.5	0.43	1.49	0.52	2	0.52		8	14		10.656	2.94511		0.66474	0.80356		1.56828	0.42578
	0.88	0.18	1	0.11	1.39	0.09		5	10		9.16529	1.53694		0.68637	0.84559		2.08599	0.16
		0.36		0.32		0.6		19	7		5.47664	0.74337		0.73265	0.85135		0.97488	0.05176
		0.42		0.4		0.48		11	5		6.7926	3.14914		0.7551	0.85633		2.04299	0.33587
		0.35		0.5		0.28		9	3		8.13259	0.6842		0.67005	0.83137		1.19652	0.05118
		0.24		0.26		0.31		16	36		7.65286	6.31142		0.75093	0.71449		1.39691	0.92188
								15	18		9.63742	4.9513		0.69088	0.78158		1.05409	0.78894
								10	16		6.29848	1.503		0.78145	0.78595		0.9225	0.13723
								22	8		11.4528	1.26935		0.79742	0.87106		1.95849	0.1116
								13	33		9.03322	2.62803		0.68569	0.75973		2.13627	0.31954
								16	18		17.4773	4.43172		0.67222	0.69664		0.92068	0.52087
								13	24		12.9567	7.64242		0.68949	0.73606		3.936	1.34945
								14	27		17.8614	2.66291		0.74906	0.75584		1.7137	0.29291
								15	11		9.07642	1.41992		0.56954	0.85974		2.30434	0.11435
								15	9		10.4593	0.69926		0.7459	0.74359		2.08906	0.04704
								28	12		6.81318	1.22518		0.69982	0.73847		1.97522	0.09846
								10	20		13.0234	4.14404		0.76851	0.73839		2.93215	0.59386
								8	22		14.5733	5.8047		0.66275	0.72875		3.52326	0.8255
								9	38		7.87251	3.43226		0.75554	0.76668		1.26545	0.4724
								13	10		6.73555	1.72013		0.82975	0.86473		1.43779	0.18115
								13	37		14.2397	4.07667		0.67319	0.79883		3.23309	0.65844
								10	4		11.8538	3.17709		0.72785	0.86434		2.46392	0.42383
								9	6		11.93	1.96051		0.68521	0.84844		2.33499	0.21934
								8	7		13.3256	1.89645		0.64708	0.83139		2.35455	0.17382
								7	25		12.2783	5.88665		0.83846	0.69528		2.80596	0.91596
								11	3		7.0207	4.07168		0.73465	0.76451		1.24127	0.55371
								10	2		12.0127	2.21603		0.77607	0.7717		2.32711	0.21075
								16	2		7.74896	6.06522		0.72694	0.8992		1.38746	1.21859
								10	10		8.6625	5.22547		0.64499	0.73536		1.38525	0.71947
								15	37		7.0068	3.16624		0.70502	0.8129		1.18688	0.42901
								25	16		8.66557	1.54019		0.72086	0.78707		1.63853	0.16088
								29	19		6.43053	2.77197		0.77601	0.79541		1.11593	0.36069
								33	12		3.63783	2.72869		0.75567	0.77714		0.46375	0.35564
								18	23		10.6494	6.74026		0.69132	0.68871		2.10886	1.06326
								12	27		12.9216	1.1538		0.70174	0.808		2.81496	0.10697
								29	24		6.65074	3.60969		0.73409	0.75485		1.15649	0.49871
								18	34		7.2122	5.09385		0.73666	0.70741		1.2612	0.72822
								18	16		7.30396	4.14057		0.69542	0.73697		1.12812	0.58947
								16	30		10.2084	1.59127		0.67038	0.82539		1.8323	0.15308
								13	22		11.2849	5.29354		0.69701	0.73049		2.18361	0.81798
								15	20		6.06246	5.37897		0.73187	0.78131		0.85397	0.93985
								20	5		3.92019	9.55445		0.72987	0.6585		0.49786	1.57624
								18	9		5.85695	1.36894		0.75252	0.85349		0.96945	0.13311
								19	18		9.35294	4.48433		0.74561	0.71707		1.67104	0.58922
								11	16		5.94873	7.10192		0.82617	0.68777		1.14714	1.0712
								16	3		10.5653	0.39048		0.75087	0.90385		2.25238	0.02093
								13	12		13.9452	4.64011		0.74054	0.74373		3.30923	0.73684
								24	6		9.93879	5.14377		0.7211	0.73542		1.98956	0.83656
								18			4.27908			0.80404			0.61644

## Sheet: Figure 4
	Figure 4. IL-15 treatment ameliorates NK cell metabolic requirements for receptor stimulation in HIV-1 infection.
	Figure 4B									Figure 4C															Figure 4E
	CD56dim IFN-γ+			% of NKG2C-CD57+IFN-γ+			% of NKG2C+CD57+IFN-γ+			CD56dim IFN-γ+					% of NKG2C-CD57+IFN-γ+					% of NKG2C+CD57+IFN-γ+					p-S6RP
	aCD16	IL-15+aCD16		aCD16	IL-15+aCD16		aCD16	IL-15+aCD16		IgG	a-CD16	a-CD16+Oligo	a-CD16+2-DG		IgG	a-CD16	a-CD16+Oligo	a-CD16+2-DG		IgG	Isotype	a-CD16+Oligo	a-CD16+2-DG		Isotype	a-CD16	IL-15	a-CD16IL-15
	6.9	29.2		5.5	25		5.8	45		2.27	29.2	33.2	18.6		1.65	25	27.6	21.5		2.28	45	48.3	33.3		397	359	1264	999
	7.3	29.6		7.2	25.7		8.6	50.7		2	29.6	22.1	26.2		1.38	25.7	20.7	24		1.86	50.7	42.2	46		476	484	1006	696
	5.9	31.5		5.5	31		7.7	53.9		2.13	31.5	25.8	20.7		1.83	31	21.3	23.4		2.68	53.9	46.5	34.2		442	457	700	689
	5.3	52.5		1.9	25.5		8.2	59.9		0.26	32	47.9	37.1		0.4	43.7	54.7	47.4		0.3	59.9	73.4	57.1		397	423	1018	1007
	6.8	41.3		6.3	27.7		7.5	50.8		2.55	41.3	43.9	45.7		2	27.7	30.5	27.8		2.99	50.8	53.6	52.4		310	323	961	457
	14.68	61		12.9	54.9		20.7	72.6		3.93	61	59.7	54.4		3.85	54.9	52.7	56.8		5.08	72.6	73.3	60.8		361	349	973	867
	Figure 4F																								Figure 4G
	OCR	Time (minutes)	Basal			IL-15			a-CD16+IL-15				ECAR	Time (minutes)	Basal			IL-15			a-CD16+IL-15				OCR:ECAR ratio
	Basal	1.59091	35.6473	18.5796	9.03787	30.001	17.9099	5.50931	15.4198	17.1793	6.62299		Basal	1.59407	3.17809	3.53557	0.056427	9.80837	10.1055	5.91704	8.60835	10.4838	9.0079		Isotype	IL-15	IL-15+a-CD16
		8.18827	32.6647	17.7384	8.3279	28.9944	17.1716	4.19502	16.9249	10.7927	6.32601			8.17722	3.39157	3.63598	0.254783	10.1977	10.0998	5.44316	8.07225	10.9212	7.30155		11.81	0.69	0.75
		14.7834	30.4542	17.3027	7.56724		23.9044	1.99004	16.1743	6.48283	4.85925			14.7569	3.12684	3.8365	0.530727	10.6742	10.6489	5.59439	7.66692	11.3684	7.36104		6.37	1.91	1.07
	Oligomycin	21.4585	16.6585	4.81094	4.65455	16.783	-2.30456	0.638645	7.13417	-9.60366	4.99801		Rot/AA	21.337	7.78146	13.9521	4.07654	12.2432	7.79106	4.50156	12.4968	10.5539	6.13745		10.08	3.24	1.16
		28.0596	12.2278	3.60002	5.67468	18.0793	9.84385	1.32141	13.5262	-5.70613	4.87381			27.921	7.99664	15.5112	3.8625	12.6782	8.26935	4.39534	12.8333	10.5659	5.81769
		34.6574	12.7331	3.00736	6.72306	18.7816	16.2009	1.05846	17.1303	-4.10606	4.08443			34.506	7.97538	15.7362	4.14977	12.2043	8.35402	6.59589	13.0031	10.7438	7.11495
	FCCP	41.3303	18.0851	26.9828	12.7962	21.8407	-12.4406	1.78521	10.7105	-9.62742	9.88618		2-DG	41.1723	1.63015	1.21406	0.43631	2.26386	2.10947	0.857196	1.30312	3.12565	0.269339
		47.9359	19.3167	22.6865	12.3381	22.4221	-8.45903	2.09283	9.40301	-9.22956	15.0766			47.76	0.995054	0.947506	0.227144	1.63242	1.27054	0.905404	1.7123	1.79712	0.376849
		54.5337	17.7822	21.0532	13.2904	23.093	-6.85642	3.09305	12.9936	-9.59507	17.5994			54.3458	1.01547	1.13905	0.007561	1.37924	1.22748	0.777231	1.72666	1.21142	0.505036
	Rot/AA	61.2079	8.25314	-1.05977	7.48041	16.5884	-9.48811	0.311526	10.4519	-10.7592	16.9851
		67.8124	8	-0.49376	8.3692	15.8048	-8.59301	0.568247	10.415	-9.91965	16.9848
		74.414	8.92233	-1.5168	9.45881	16.0442	-8.19031	-1.59727	10.2982	-10.2514	14.7099

## Sheet: Figure 5
	Figure 5. Effect of IL-15 priming on NK cells from HCMV+ HIV-1 negative donors
	Figure 5B									Figure 5C															Figure 5D						Figure 5E
	CD56dim IFN-γ+			% of NKG2C-CD57+IFN-γ+			% of NKG2C+CD57+IFN-γ+			CD56dim IFN-γ+					% of NKG2C-CD57+IFN-γ+					% of NKG2C+CD57+IFN-γ+					% of IFN-γ+						Fold change IL-15+a-CD16/a-CD16
	aCD16	IL-15+aCD16		aCD16	IL-15+aCD16		aCD16	IL-15+aCD16		IgG	a-CD16	a-CD16+Oligo	a-CD16+2-DG		IgG	Isotype	a-CD16+Oligo	a-CD16+2-DG		IgG	Isotype	a-CD16+Oligo	a-CD16+2-DG		CD56dim		Canonical		Adaptive		CD56dim		Canonical		Adaptive
	11.6	26.2		14	23.3		14.9	30		2.74	26.2	29	17.5		2.02	23.3	25.8	18.1		1.04	30	32.2	26.3		CTR	HIV	CTR	HIV	CTR	HIV	CTR	HIV	CTR	HIV	CTR	HIV
	9.7	49.1		7.87	53.8		10.1	58.2		3.96	49.1	46.4	32.2		4.55	53.8	50.2	37.2		3.18	58.2	52.6	35		26.2	29.2	23.3	25	30	45	2.26	4.23	1.66	4.55	2.01	7.76
	14.2	28.1		14.4	34.8		15.5	39.9		0.61	28.1	32.8	15.2		0.4	34.8	41.5	19.8		0.26	39.9	42.1	18.3		49.1	29.6	53.8	25.7	58.2	50.7	5.06	4.05	6.84	3.57	5.76	5.9
	13	45		14	62.8		19	76.4		4.24	45	29.9	20		2.24	62.8	42.4	27.9		2.09	76.4	57.4	37.1		28.1	31.5	34.8	31	39.9	53.9	1.98	5.34	2.42	5.64	2.57	7
	13.4	35.6		12.3	43.4		16.7	46.9		0.56	35.6	44.7	20.2		0.47	43.4	52.6	22.5		0.34	46.9	48.2	26.2		45	52.5	62.8	25.5	76.4	59.9	3.46	9.91	4.49	13.42	4.02	7.3
	12.3	31.9		10.6	31.5		15	37.6		1.68	31.9	43.2	27.1		2.25	31.5	41.6	29.8		1.23	37.6	49	29.4		35.6	41.3	43.4	27.7	46.9	50.8	2.66	6.07	3.53	4.4	2.81	6.77
																									31.9	61	31.5	54.9	37.6	72.6	2.59	4.16	2.97	4.26	2.51	3.51
	Figure 5F																								Figure 5G
	OCR	Time (minutes)	Basal			IL-15			a-CD16+IL-15				ECAR	Time (minutes)	Basal			IL-15			a-CD16+IL-15				OCR:ECAR ratio
	Basal	1.59091	19.2291	23.4181	28.7557	52.6723	20.8067	40.7911	59.0527	17.7463	42.262		Basal	1.59407	2.80478	2.55262	2.68261	10.5556	17.088	9.26497	26.5334	23.1742	11.9505		Isotype	IL-15	IL-15+a-CD16
		8.18827	15.8116	20.4456	29.1075	47.7116	18.7696	36.6015	53.3298	16.0635	25.1233			8.17722	2.91018	2.65024	2.73699	11.772	17.617	9.65347	26.408	23.4411	10.0676		5.99	4.32	2.03
		14.7834	15.8834	19.5922	30.0163	42.4923	17.8807	34.4875	49.0946	13.167	30.0635			14.7569	2.79326	2.92175	2.8146	10.7309	17.489	9.82693	26.579	23.3794	11.0369		7.81	1.1	0.67
	Oligomycin	21.4585	6.80944	9.67666	13.4042	28.9207	8.88221	18.8092	27.2834	13.4653	22.5392		Rot/AA	21.337	6.84702	7.24859	7.99449	22.9138	24.7454	16.745	25.9913	24.9521	12.7686		10.67	3.89	2.95
		28.0596	5.5359	9.73762	14.1541	27.8842	8.21592	14.5642	24.4644	16.3769	19.1035			27.921	6.18368	7.69892	6.71078	25.602	25.6451	21.0971	28.5711	25.2358	14.1218
		34.6574	5.03678	9.3906	14.2942	27.2094	8.98914	13.7143	29.109	15.7895	19.9329			34.506	7.11237	7.9033	6.4494	26.1856	25.2476	21.7055	28.9513	24.6575	15.7058
	FCCP	41.3303	57.6457	51.9585	55.5785	49.9931	18.8797	16.0384	50.9124	22.1374	21.2791		2-DG	41.1723	1.78222	5.73763	1.26761	23.1404	3.79845	20.6913	21.2259	2.53361	16.8255
		47.9359	47.2672	40.043	51.7355	50.493	18.3821	22.9711	48.1753	23.2216	19.3697			47.76	1.79131	0.578712	0.668546	24.0639	2.95349	21.5201	23.2357	2.20838	11.2346
		54.5337	42.3439	38.2667	52.241	50.3505	18.2779	26.9346	46.312	22.4258	18.095			54.3458	1.8674	0.327794	0.887606	23.8832	2.87411	22.0828	22.5185	1.74126	10.9054
	Rot/AA	61.2079	8.40025	5.80112	14.0455	25.9251	4.47937	13.2984	17.9718	16.517	16.0518
		67.8124	10.2815	6.81766	13.8591	24.0238	5.80593	12.3291	19.007	16.4332	15.5296
		74.414	10.0291	6.89329	13.4782	23.8836	5.4866	14.9868	19.5157	16.1149	16.7153

## Sheet: Supplementary figure 1
	Supplementary figure 1. SCENITH metabolic analysis of canonical and adaptive NK cells.
	Supplementary figure 1D											Supplementary figure 1E											Supplementary figure 1F											Supplementary figure 1G					Supplementary figure 1G
	Translation (Puro MFI) in CD56dim											Translation (Puro MFI) in Adaptive NK cells											Translation (Puro MFI) in Canonical NK cells											% of mitochondrial dep					% of Glucose Dep
		CTR				HIV-1							CTR				HIV-1							CTR				HIV-1						CTR		HIV-1			CTR		HIV-1
	Co	1163.99	1477.6	1657.75	1882.9	1349.06	1630.9	636.65	1038.89	748.12		Co	1337.82	1558.67	1669.79	1729.88	1383.22	1632.8	681.71	1077.72	753.71		Co	1293.32	1460.09	1639.65	1740.65	1295.82	1515.71	687.2	991.15	793.24		Adaptive	Canonical	Adaptive	Canonical		Adaptive	Canonical	Adaptive	Canonical
	2-DG	710.42	763.32	498.71	767.1	179.22	911.57	435.15	542.85	555.69		2-DG	805.33	853.75	513.6	882.07	187.86	984.57	411.83	608.02	507.51		2-DG	714.88	758.43	470.69	842.58	167.91	856.59	470.69	523.78	526.44		81.08	75	78.66	77.88		61.68	65.63	92.04	95.77
	Oligo	683.87	786.17	502.15	312.02	383.51	776.79	449.47	528.47	583.31		Oligo	637.89	846.35	499.29	367.56	361.62	850.62	476.12	595.47	466.35		Oligo	632.34	821.15	538.64	414.04	378.69	719.66	478.64	538.33	463.14		80.67	77.5	73.62	79.19		79.83	85.11	61.01	65.57
	2-DG+Oligo	467.88	670.88	331.06	102.01	100.4	547.62	392.39	468.42	382.34		2-DG+Oligo	474.55	675.66	395.08	106.77	84.44	570.3	395.34	499.39	393.55		2-DG+Oligo	412.01	635.69	397.7	108.58	118.15	510.53	397.7	429.68	371.05		91.82	88.65	71.79	72.04		90.7	94.12	94.24	74.79
																																		83.93	81.28	83.39	80.65		52.23	55.03	81.22	83.24
																																				52.02	54.5				68.36	63.19

## Sheet: Supplementary figure 2
	Supplementary figure 2. NK cell frequencies after oligomycin treatment.
	Supplementary figure 2A					Supplementary figure 2B					Supplementary figure 2C																					83.93	81.28	83.39	80.65		52.23	55.03	81.22	83.24
	% of live cells					% of total NK cells (out of lymphocytes)					% of CD56dim IFN-γ+																							52.02	54.5				68.36	63.19
	CTR		HIV-1			CTR		HIV-1			a-CD16	a-CD16+Oligo (CTR)	a-CD16+Oligo (HIV)
	a-CD16	a-CD16+Oligo	a-CD16	a-CD16+Oligo		a-CD16	a-CD16+Oligo	a-CD16	a-CD16+Oligo		10.45	4.51
	68.61	71.1	83.54	81.24		13.07	13.18	14.37	14.28		14.2	8.67
	78.63	76.19	91.12	90.46		8.17	7.67	4.9	4.89		12.3	5
	69.1	71.19	86.07	86.01		4.39	4.82	18.6	19.16		13.4	10.5
	80.81	79.04	75.02	73.27		6.35	6.72	13.42	12.71		11.6	9.6
	85.59	87.01	85.25	84.41		18.63	18.55	21.28	21		13	10
	72.9	76.82	82.59	83.02		15.01	13.39	28.21	26.4		19.2	11.3
	88.78	86.6	85.89	85.46		24.79	24.21	12.16	12.45		13.4	13.2
	81.23	77.24	89.77	89.93		13.24	11.71	11.02	10.69		7.72	2.84
	72.24	76.87				3.56	6.92				14.68		9.38
											6.75		6.65
											5.02		2.42
											2.05		2.55
											3.73		3.43
											5.3		1.4
											15.73		8.73
											6.44		1.91

## Sheet: Supplementary figure 4
	Supplementary figure 4. Quantification of gene expression by RT-qPCR.
	Supplementary figure 4A							Supplementary figure 4B							Supplementary figure 4C			Supplementary figure 4D			Supplementary figure 4E
	OPA-1 MFI							% of MitoSOX							Relative expression ARID5B			Relative expression UQCRB			% CD56dimCD57+NKG2C+ NK cells	ARID5B relative expression
	CD56dim		Adaptive		Canonical			CD56dim		Adaptive		Canonical			CTR	HIV-1		CTR	HIV-1		49	0.231915
	CTR	HIV-1	CTR	HIV-1	CTR	HIV-1		CTR	HIV-1	CTR	HIV-1	CTR	HIV-1		0.14321	0.231915		0.087113	0.09521		25	0.157138
	5036	5837	5165	5749	4761	5964		4.2	28	0.42	8.5	2.06	29		0.10772	0.157138		0.070655	0.061606		68	0.250699
	5543	5246	5494	5034	5592	5254		4.4	16.9	0.29	0.66	2.05	6.79		0.129084	0.250699		0.130505	0.238696		34	0.236705
	5307	5706	5366	5489	5223	5723		6.6	32.6	2.47	11.31	8.53	30.74		0.098712	0.236705		0.076392	0.1054		24	0.14321
	4494	4800	4429	4856	4335	4944		13.7	5.2	3.58	1	7.93	5.12								28	0.10772
	6376	5101	6699	5109	6281	4955		5.4	9.6	0.58	0.61	3.18	3.47								14	0.129084
								13.1	5.5	3.6	2.65	13.6	7.61								16	0.0987125
									6.2		1.75		5.45
									9.22		2.09		4.57
									13.6		1.75		8.55
									11		3.94		12

## Sheet: Supplementary figure 5
	Supplementary figure 5. Analysis of NK cell membrane health after IL-15 treatment.
	Supplementary figure 5A								Supplementary figure 5B										Supplementary figure 5C					Supplementary figure 5C					Supplementary figure 5C					Supplementary figure 5D
	TMRM MFI								Translation (Puro MFI)										CD56dim					Canonical NK cells					Adaptive NK cells					% of IFN-γ+
		Basal			IL-15					Basal				IL-15					Glycolytic capacity		Mitochondrial Dep			Glycolytic capacity		Mitochondrial Dep			Glycolytic capacity		Mitochondrial Dep			Isotype	a-CD16	a-CD16+M1+Midivi
	CD56dim	529	352	419	1763	1360	1070		CD56dim	1349.06	1630.9	636.65	1038.89	3748.13	3666.18	3582.74	5139.54		Exvivo	IL-15	Exvivo	IL-15		Exvivo	IL-15	Exvivo	IL-15		Exvivo	IL-15	Exvivo	IL-15		2.79	6.35	8.26
	Canonical	500	348	413	1740	1308	1085		Canonical	1295.82	1515.71	687.2	991.15	3917.28	3670.76	3255.6	5537		22.67	73.77	77.33	26.23		22.12	71.55	77.88	28.45		21.34	73	78.66	27		2.12	9.49	20.6
	Adaptive	509	333	417	1634	1351	1131		Adaptive	1383.22	1632.8	581.71	1077.72	3175.04	2591.59	2668.46	5246.54		21.16	47.26	78.84	52.74		20.81	42.01	79.19	57.99		26.38	54.14	73.62	45.86		1.28	24.9	31.3
																			23.37	34.73	76.63	65.27		6.52	38.61	93.48	61.39		10.7	39.73	89.3	60.27		0.21	3.45	5.69
																			10.53	35.12	89.47	64.88		10.09	32.83	89.91	67.17		16.61	42.08	83.39	57.92		0.04	2.1	6.05
																																		0	6.76	8.06
